# Supplementary material for: Proprioceptive and Dual-Task Training: The Key of Stroke Rehabilitation, A Systematic Review
Source: J Funct Morphol Kinesiol. 2022 Jul 7;7(3):53. doi: 10.3390/jfmk7030053 (PMC9326539; doi:10.3390/jfmk7030053)
Supplement: Supplementary file 1 [file jfmk-07-00053-s001.zip]

Archive with 1 entries (1 files):
- jfmk-1775669-supplementary.pdf
